# Supplementary material for: Metagenome-Based Exploration of Bacterial Communities Associated with Cyanobacteria Strains Isolated from Thermal Muds
Source: Microorganisms. 2022 Nov 25;10(12):2337. doi: 10.3390/microorganisms10122337 (PMC9785279; doi:10.3390/microorganisms10122337)
Supplement: Supplementary file 1 [file microorganisms-10-02337-s001.zip]

Archive with 3 entries (2 files):
- Supp mat/
- Supp mat/Supp figS1-2.pdf
- Supp mat/Table S1-4.xlsx
